# Supplementary material for: Reduction of In Vivo Placental Amino Acid Transport Precedes the Development of Intrauterine Growth Restriction in the Non-Human Primate
Source: Nutrients. 2021 Aug 23;13(8):2892. doi: 10.3390/nu13082892 (PMC8401823; doi:10.3390/nu13082892)
Supplement: Supplementary file 1 [file nutrients-13-02892-s001.zip]

Archive with 1 entries (1 files):
- nutrients-1335624-supplementary.pdf
